# Supplementary material for: Evolutionary patterns of volatile terpene emissions across 202 tropical tree species
Source: Ecol Evol. 2016 Mar 22;6(9):2854–64. doi: 10.1002/ece3.1810 (PMC4803801; doi:10.1002/ece3.1810)
Supplement: Supplementary file 1 — Table S1. Measure of phylogenetic signal for each compound using the D metric for binary traits with the P‐value for departure from a random distribution and results from the SIMMAP simulation (ancestral state at the root of the tree, minimum number of gain and minimum number of losses). [file ECE3-6-2854-s001.xls]

## Sheet: Sheet1
Class of compounds	Compounds	# species	D	pvalue (random)	model of character evolution	ancestral state at the root of the tree using SCM (% of simulation with state 1)	ancestral state at the root of the tree using MRP	min # gain using SCM	min # gain using MRP
sesquiterpenes	(E)-caryophyllene	160	0.528342	0	ARD	0.95	1	9	1
	α-copaene	158	0.488585	0	ARD	0.98	1	6	2
	α-cubebene	127	0.679345	0	ARD	0.55	1	143	10
	δ-cadinene	124	0.569367	0	ARD	0.59	1	71	10
	α-humulene	122	0.539527	0	ARD	0.58	0.5	54	24
	germacrene D	108	0.587189	0	ER	0.44	0.5	70	32
	sesquithujene	104	0.915989	0.176	ER	0.42	1	448	23
	α-ylangene	93	0.630761	0	ER	0.49	0.5	102	23
	γ-cadinene	93	0.392149	0	ER	0.38	0.5	44	31
	δ-elemene	88	0.641503	0	ER	0.48	0.5	75	33
	α-gurjunene	85	0.881076	0.105	ARD	0.45	0.5	1509	33
	γ-muurolene	84	0.284341	0	ER	0.44	0.5	33	23
	bicyclogermacrene	74	0.621561	0	ARD	0.41	0.5	34826	33
	cyperene	73	0.922234	0.203	ARD	0.56	0.5	1947	37
	trans-calamenene	71	0.599711	0.001	ARD	0.23	0.5	47	27
	alloaromadendrene	67	0.531322	0	ARD	0.34	0.5	34	22
	NI sesqui 14	62	0.873569	0.099	ARD	0.54	0.5	35473	29
	β-humulene	59	0.861209	0.065	ARD	0.56	0	83	41
	aromadendrene	58	0.396732	0	ARD	0.28	0.5	30	24
	eremophyladiene	57	0.123418	0	ARD	0.37	0.5	18	12
	NI sesqui 21	56	0.422585	0	ARD	0.26	0.5	23	20
	NI sesqui 108	56	0.40138	0	ARD	0.28	0.5	24	17
	NI sesqui 26	52	0.977559	0.398	ARD	0.24	0	55	40
	NI sesqui 74	51	0.842583	0.059	ARD	0.16	0	46	33
	bicyclo-elemene	50	0.681448	0.002	ARD	0.23	0.5	40	26
	caryophyllene oxide	50	0.493436	0	ER	0.09	0	25	22
	NI sesqui 34	49	0.794958	0.025	ARD	0.19	0	40	32
	germacrene B	47	0.484604	0	ARD	0.26	0.5	26	17
	NI sesqui 35	45	1.04513	0.651	ARD	0.23	0	47	34
	γ-elemene	42	0.313982	0	ARD	0.17	0.5	21	15
	NI sesqui 43	41	0.862281	0.095	ARD	0.14	0	35	34
	calarene	40	0.566032	0	ARD	0.07	0	30	23
	african-2,6-ene	38	0.295174	0	ARD	0.03	0	19	18
	NI sesqui 23	36	0.475666	0	ARD	0.11	0	22	12
	β-bazzanene	36	0.676197	0.001	ARD	0.03	0.5	28	25
	β-barbatene	34	0.694861	0.005	ARD	0.06	0	29	26
	NI sesqui 28	33	0.717324	0.008	ARD	0.02	0	26	21
	β-bourbonene	32	0.653491	0	ARD	0.28	0.5	24	18
	(Z)-α-bisabolene	31	0.952943	0.333	ARD	0.03	0	29	23
	rotundene	30	0.681651	0.002	ARD	0.05	0	21	19
	NI sesqui 24	28	1.06627	0.731	ARD	0.05	0	27	25
	α-cedrene	28	0.390596	0	ARD	0	0	15	14
	viridiflorene	27	0.876657	0.135	ARD	0.03	0	23	22
	sesquiphellandrene	25	0.63219	0	ARD	0.04	0	19	16
	NI sesqui 90	25	0.526299	0	ARD	0.02	0	18	13
	NI sesqui 119	25	0.997107	0.479	ARD	0.01	0	24	23
	7-epi-sesquithujene	24	0.756943	0.032	ARD	0.03	0	22	18
	(Z)-β-farnesene	23	0.609879	0.002	ARD	0.02	0	18	16
	isocarryophyllene	22	0.702112	0.014	ARD	0	0	19	17
	1-epi-a-pinguisene	22	0.905969	0.213	ARD	0.01	0	21	16
	β-elemene	22	0.946446	0.307	ARD	0	0	19	20
	isoledene	21	1.07072	0.715	ARD	0.02	0	20	18
	NI sesqui 113	21	0.867399	0.154	ARD	0.04	0	20	19
	7-epi-α-cedrene	21	0.709526	0.018	ARD	0	0	18	15
	β-calacorene	21	0.396561	0	ARD	0.01	0	15	17
	α-guaiene	20	0.331457	0	ARD	0.01	0	14	11
	α-muurolene	20	0.51667	0	ARD	0.02	0	18	18
	γ-selinene	20	0.886115	0.178	ARD	0.03	0	16	16
	NI sesqui 72	19	0.788972	0.064	ARD	0.01	0	17	17
	β-acoradiene	19	0.826492	0.091	ARD	0.01	0	17	17
	NI sesqui 30	18	0.651572	0.008	ARD	0	0	17	14
	anastreptene	17	0.806946	0.08	ARD	0	0	15	14
	epi-α-cadinol	17	0.384833	0	ARD	0	0	14	16
	gorgonene	17	0.938909	0.302	ARD	0.01	0	16	15
	NI sesqui 48	17	0.6459	0.008	ARD	0	0	17	16
	NI sesqui 8	16	0.955655	0.348	ARD	0	0	15	14
	NI sesqui 146	16	1.12859	0.834	ARD	0	0	16	16
	cadina-3,5-diene	15	0.0652633	0	ARD	0.05	0	6	8
	epi-α-muurolol	15	1.01012	0.505	ARD	0.02	0	15	13
	NI sesqui 33	15	0.639924	0.017	ARD	0.01	0	14	13
	NI sesqui 114	15	0.922442	0.265	ARD	0.02	0	13	15
	presilphiperfolene	14	0.855171	0.158	ARD	0.01	0	12	11
	NI sesqui 4	14	0.670837	0.026	ARD	0	0	12	12
	NI sesqui 11	14	0.701315	0.031	ARD	0.01	0	12	9
	NI sesqui 27	14	1.00394	0.492	ARD	0.01	0	14	12
	NI sesqui 93	14	0.529127	0.001	ARD	0	0	12	11
	NI sesqui 134	14	0.626629	0.009	ARD	0.01	0	12	14
	NI sesqui 67	13	0.922629	0.276	ARD	0	0	12	13
	NI sesqui 125	13	1.32381	0.997	ARD	0	0	13	13
	α-curcumene	13	0.762861	0.069	ARD	0.01	0	12	12
	β-bisabolene	13	1.02201	0.512	ARD	0	0	13	12
	NI sesqui 18	12	1.28548	0.991	ARD	0.01	0	12	11
	NI sesqui 92	12	1.18954	0.908	ARD	0	0	12	12
	NI sesqui 105	12	1.00054	0.463	ARD	0	0	12	12
	NI sesqui 135	12	1.09276	0.699	ARD	0	0	12	12
	β-curcumene	12	1.02476	0.529	ARD	0.01	0	12	11
	hinesene	11	0.852114	0.177	ARD	0	0	10	9
	NI sesqui 36	11	1.11675	0.774	ARD	0	0	11	11
	NI sesqui 39	11	0.780816	0.091	ARD	0	0	11	10
	NI sesqui 68	11	0.741413	0.059	ARD	0.01	0	11	11
	NI sesqui 75	11	0.423976	0.002	ARD	0	0	10	11
	NI sesqui 99	11	1.19125	0.919	ARD	0.01	0	11	11
	δ-selinene	11	0.884111	0.198	ARD	0.01	0	11	10
	bourboneral	10	1.00346	0.452	ARD	0	0	10	10
	calamenol	10	1.00416	0.461	ARD	0	0	10	9
	cuparene	10	0.871004	0.208	ARD	0.01	0	9	9
	maali-1,3-diene	10	0.701662	0.059	ARD	0	0	9	10
	muurolol	10	0.469048	0.001	ARD	0	0	9	10
	NI sesqui 32	10	1.22468	0.947	ARD	0	0	10	10
	NI sesqui 45	10	1.05096	0.58	ARD	0	0	10	10
	spathulenol	10	0.55606	0.015	ARD	0.01	0	10	10
	(Z,E)-α-farnesene	10	1.17911	0.872	ARD	0	0	10	9
	brasiladiene	9	0.932888	0.322	ARD	0	0	9	8
	calameren-9-ol	9	0.32749	0.002	ARD	0	0	8	8
	cyclo-bazzanene	9	0.778511	0.112	ARD	0.01	0	9	8
	2-epi-α-funebrene	9	1.082	0.662	ARD	0	0	9	8
	NI sesqui 22	9	0.519468	0.017	ARD	0	0	9	9
	NI sesqui 122	9	0.677564	0.054	ARD	0	0	8	9
	NI sesqui 145	9	-0.123996	0	ARD	0	0	4	9
	NI sesqui 165	9	1.01368	0.472	ARD	0	0	9	9
	α-alaskene	9	1.03032	0.531	ARD	0	0	9	5
	α-cadinene	9	0.682501	0.038	ARD	0	0	8	4
	α-cadinol	9	0.852303	0.169	ARD	0	0	9	8
	α-santalene	9	0.909219	0.273	ARD	0	0	9	8
	cis-cadina-1,4-diene	8	0.820374	0.164	ARD	0	0	7	7
	NI sesqui 7	8	1.29103	0.954	ARD	0	0	8	7
	NI sesqui 16	8	0.996708	0.429	ARD	0	0	7	7
	NI sesqui 29	8	0.891769	0.233	ARD	0.01	0	7	8
	selina-4,7-diene	8	0.78721	0.109	ARD	0	0	8	7
	NI sesqui 100	8	1.09135	0.652	ARD	0	0	8	8
	NI sesqui 115	8	1.01319	0.477	ARD	0	0	8	8
	erythrodiene	7	1.11968	0.703	ARD	0	0	7	6
	selina-4,11-diene	7	1.07647	0.613	ARD	0	0	7	7
	NI sesqui 59	7	0.604805	0.059	ARD	0	0	7	7
	NI sesqui 77	7	0.592743	0.046	ARD	0	0	7	6
	NI sesqui 96	7	0.834871	0.183	ARD	0	0	7	7
	NI sesqui 124	7	0.914912	0.294	ARD	0	0	7	7
	NI sesqui 136	7	0.332746	0.007	ARD	0	0	6	6
	NI sesqui 153	7	0.845296	0.193	ARD	0	0	7	7
	striatene	7	1.2465	0.914	ARD	0	0	7	7
	α-longipinene	7	0.027052	0	ARD	0	0	6	6
	β-ylangene	7	0.747299	0.111	ARD	0.01	0	7	7
	γ-curcumene	7	0.967026	0.375	ARD	0	0	7	7
	guaiadiene	6	1.17278	0.81	ARD	0	0	6	5
	NI sesqui 13	6	1.21898	0.868	ARD	0	0	6	3
	NI sesqui 76	6	0.572409	0.045	ARD	0	0	6	2
	NI sesqui 79	6	0.446083	0.033	ARD	0	0	5	6
	NI sesqui 95	6	0.892641	0.262	ARD	0	0	6	6
	NI sesqui 132	6	0.975173	0.406	ARD	0	0	6	6
	NI sesqui 147	6	-0.133823	0	ER	0	0	5	6
	NI sesqui 159	6	-0.33409	0	ER	0	0	4	6
	β-maaliene	6	0.981976	0.408	ARD	0	0	6	5
	oppositadiene	5	0.910674	0.309	ARD	0	0	5	5
	NI sesqui 20	5	0.364386	0.019	ARD	0	0	5	4
	NI sesqui 25	5	0.95265	0.364	ARD	0	0	5	5
	NI sesqui 37	5	1.15745	0.729	ARD	0	0	5	5
	NI sesqui 40	5	0.480773	0.042	ARD	0	0	5	5
	NI sesqui 44	5	0.237792	0.012	ARD	0	0	4	5
	NI sesqui 118	5	1.0145	0.452	ARD	0	0	5	5
	(E)-β-farnesene	5	-0.0316914	0.002	ARD	0	0	4	4
	7-epi-α-selinene	5	0.754678	0.133	ARD	0	0	5	4
	β-selinene	5	1.25698	0.866	ARD	0	0	5	5
	β-vetivene	5	1.16575	0.739	ARD	0	0	5	5
	cis-calamenene	4	1.01357	0.484	ARD	0	0	4	3
	cubenol	4	0.537449	0.07	ARD	0	0	4	4
	NI sesqui 38	4	0.898657	0.31	ARD	0	0	4	4
	NI sesqui 47	4	1.21169	0.787	ARD	0	0	4	4
	NI sesqui 64	4	1.05119	0.521	ARD	0	0	4	4
	NI sesqui 78	4	1.0496	0.506	ARD	0	0	4	4
	NI sesqui 82	4	0.407325	0.029	ARD	0	0	4	3
	NI sesqui 103	4	1.08386	0.603	ARD	0	0	4	4
	NI sesqui 104	4	0.586497	0.075	ARD	0	0	4	4
	NI sesqui 112	4	1.4249	0.944	ARD	0	0	4	4
	NI sesqui 120	4	0.31579	0.024	ER	0	0	4	4
	NI sesqui 131	4	0.820993	0.23	ER	0.01	0	4	4
	NI sesqui 140	4	0.773561	0.199	ARD	0	0	4	4
	NI sesqui 149	4	-0.42911	0.001	ER	0	0	3	4
	NI sesqui 169	4	1.11474	0.615	ARD	0	0	4	4
	widrene	4	1.44886	0.965	ARD	0	0	4	4
	α-duprezzianene	4	0.969027	0.396	ARD	0	0	4	3
	african-2,6-diene	3	1.24834	0.724	ER	0	0	3	3
	alloaromadendra-4(15),10(14)-diene	3	1.2112	0.703	ARD	0	0	3	3
	aromadendra-4,10(14)-diene	3	0.986405	0.438	ER	0	0	3	3
	bourbon-11-ene	3	1.29594	0.781	ARD	0	0	3	3
	trans-cadinene ether	3	1.09122	0.556	ARD	0	0	3	3
	cyperadiene	3	0.918159	0.364	ARD	0	0	3	3
	dendrolasine	3	1.2914	0.769	ER	0	0	3	3
	isobicyclogermacrene	3	1.42116	0.899	ARD	0	0	3	3
	pacifigorgia-2,10-diene	3	1.51471	0.928	ARD	0	0	3	3
	palustrol	3	0.702137	0.189	ARD	0	0	3	3
	NI sesqui 3	3	0.846848	0.298	ARD	0	0	3	2
	NI sesqui 10	3	0.49414	0.096	ARD	0	0	3	3
	NI sesqui 62	3	1.6198	0.966	ARD	0	0	3	3
	NI sesqui 70	3	0.610617	0.124	ER	0	0	3	3
	NI sesqui 107	3	0.758498	0.232	ARD	0	0	3	3
	NI sesqui 123	3	1.04612	0.502	ARD	0	0	3	3
	NI sesqui 130	3	0.996241	0.453	ER	0	0	3	3
	NI sesqui 133	3	1.31873	0.798	ER	0	0	3	3
	NI sesqui 141	3	1.52284	0.932	ARD	0	0	3	3
	NI sesqui 150	3	0.915136	0.358	ARD	0	0	3	3
	NI sesqui 151	3	1.38837	0.842	ARD	0	0	3	3
	NI sesqui 155	3	1.38216	0.865	ARD	0	0	3	3
	NI sesqui 156	3	0.595879	0.147	ARD	0	0	3	3
	NI sesqui 160	3	0.805223	0.264	ARD	0	0	3	3
	NI sesqui 166	3	1.21458	0.698	ARD	0	0	3	3
	NI sesqui 171	3	0.986876	0.468	ARD	0	0	3	3
	NI sesqui 172	3	0.709415	0.204	ER	0	0	3	3
	NI sesqui 174	3	1.05669	0.522	ARD	0	0	3	3
	trans-cadina-1,4-diene	3	1.44993	0.914	ARD	0	0	3	3
	trans-cubebol	3	1.24368	0.715	ER	0	0	3	3
	5-epiaristolochene	3	0.310316	0.051	ER	0	0	3	3
	brasila-1(6),5(10)-diene	2	0.915294	0.41	ARD	0	0	2	2
	cadalene	2	1.86606	0.893	ER	0	0	2	1
	(E)-γ-bisabolene	2	1.08508	0.519	ARD	0	0	2	2
	NI sesqui 1	2	1.02588	0.474	ARD	0	0	2	2
	NI sesqui 6	2	1.30679	0.693	ARD	0	0	2	2
	NI sesqui 9	2	0.6697	0.283	ARD	0	0	2	2
	NI sesqui 19	2	0.98654	0.453	ARD	0	0	2	2
	NI sesqui 31	2	-3.35646	0	ER	0	0	1	2
	NI sesqui 41	2	1.46382	0.771	ARD	0	0	2	2
	NI sesqui 53	2	-0.0703342	0.042	ARD	0	0	2	2
	NI sesqui 56	2	0.983366	0.45	ARD	0	0	2	2
	NI sesqui 57	2	0.995315	0.434	ARD	0	0	2	2
	NI sesqui 60	2	0.708962	0.295	ARD	0	0	2	2
	NI sesqui 69	2	-0.671793	0.007	ER	0	0	2	2
	NI sesqui 71	2	0.702872	0.306	ARD	0	0	2	2
	NI sesqui 81	2	0.751988	0.318	ARD	0	0	2	2
	NI sesqui 84	2	0.740262	0.295	ARD	0	0	2	2
	NI sesqui 85	2	0.714575	0.269	ARD	0	0	2	2
	NI sesqui 86	2	-0.77879	0.01	ARD	0	0	2	2
	NI sesqui 87	2	0.79137	0.337	ARD	0	0	2	2
	NI sesqui 102	2	1.16308	0.571	ARD	0	0	2	2
	NI sesqui 110	2	0.535593	0.193	ARD	0	0	2	2
	NI sesqui 111	2	0.704085	0.299	ARD	0	0	2	2
	NI sesqui 127	2	1.18996	0.571	ER	0	0	2	2
	NI sesqui 137	2	2.36015	0.999	ARD	0	0	2	2
	NI sesqui 143	2	1.91575	0.943	ARD	0	0	2	2
	NI sesqui 144	2	0.204862	0.101	ARD	0	0	2	2
	NI sesqui 161	2	1.08495	0.497	ARD	0	0	2	2
	NI sesqui 168	2	-0.852816	0.007	ARD	0	0	2	2
	di-exo-T-cadinol	2	0.698571	0.298	ARD	0	0	2	2
	α-selinene	2	1.33812	0.718	ARD	0	0	2	1
	NI sesqui 175	1	-	-	-	-	-	-	-
	NI sesqui 176	1	-	-	-	-	-	-	-
	cadina-1(10),6-diene	1	-	-	-	-	-	-	-
	NI sesqui 2	1	-	-	-	-	-	-	-
	NI sesqui 5	1	-	-	-	-	-	-	-
	NI sesqui 12	1	-	-	-	-	-	-	-
	NI sesqui 15	1	-	-	-	-	-	-	-
	NI sesqui 17	1	-	-	-	-	-	-	-
	NI sesqui 42	1	-	-	-	-	-	-	-
	NI sesqui 46	1	-	-	-	-	-	-	-
	sesquicineole	1	-	-	-	-	-	-	-
	NI sesqui 49	1	-	-	-	-	-	-	-
	NI sesqui 50	1	-	-	-	-	-	-	-
	NI sesqui 51	1	-	-	-	-	-	-	-
	NI sesqui 52	1	-	-	-	-	-	-	-
	NI sesqui 54	1	-	-	-	-	-	-	-
	NI sesqui 55	1	-	-	-	-	-	-	-
	NI sesqui 58	1	-	-	-	-	-	-	-
	NI sesqui 61	1	-	-	-	-	-	-	-
	NI sesqui 63	1	-	-	-	-	-	-	-
	NI sesqui 65	1	-	-	-	-	-	-	-
	NI sesqui 66	1	-	-	-	-	-	-	-
	NI sesqui 73	1	-	-	-	-	-	-	-
	NI sesqui 80	1	-	-	-	-	-	-	-
	NI sesqui 83	1	-	-	-	-	-	-	-
	NI sesqui 88	1	-	-	-	-	-	-	-
	NI sesqui 89	1	-	-	-	-	-	-	-
	NI sesqui 91	1	-	-	-	-	-	-	-
	NI sesqui 94	1	-	-	-	-	-	-	-
	NI sesqui 97	1	-	-	-	-	-	-	-
	NI sesqui 98	1	-	-	-	-	-	-	-
	NI sesqui 101	1	-	-	-	-	-	-	-
	NI sesqui 106	1	-	-	-	-	-	-	-
	NI sesqui 109	1	-	-	-	-	-	-	-
	NI sesqui 116	1	-	-	-	-	-	-	-
	NI sesqui 117	1	-	-	-	-	-	-	-
	NI sesqui 121	1	-	-	-	-	-	-	-
	NI sesqui 126	1	-	-	-	-	-	-	-
	NI sesqui 128	1	-	-	-	-	-	-	-
	NI sesqui 129	1	-	-	-	-	-	-	-
	NI sesqui 138	1	-	-	-	-	-	-	-
	NI sesqui 139	1	-	-	-	-	-	-	-
	NI sesqui 142	1	-	-	-	-	-	-	-
	NI sesqui 148	1	-	-	-	-	-	-	-
	NI sesqui 152	1	-	-	-	-	-	-	-
	NI sesqui 154	1	-	-	-	-	-	-	-
	NI sesqui 157	1	-	-	-	-	-	-	-
	NI sesqui 158	1	-	-	-	-	-	-	-
	NI sesqui 162	1	-	-	-	-	-	-	-
	NI sesqui 163	1	-	-	-	-	-	-	-
	NI sesqui 164	1	-	-	-	-	-	-	-
	NI sesqui 167	1	-	-	-	-	-	-	-
	NI sesqui 170	1	-	-	-	-	-	-	-
	NI sesqui 173	1	-	-	-	-	-	-	-
	veltonal	1	-	-	-	-	-	-	-
	γ-guaiene	1	-	-	-	-	-	-	-
monoterpenes	α-pinene	201	-4.09415	0.089	ARD	1	1	0	0
	limonene	192	0.985404	0.419	ARD	1	1	0	0
	β-pinene	168	0.712171	0.01	ARD	0.94	1	3	2
	camphene	165	1.01962	0.559	ARD	0.93	1	9	0
	p-cymene	163	0.90685	0.178	ARD	0.9	1	7	5
	3-carene	133	0.772072	0.006	ARD	0.5	1	195	7
	α-thujene	113	0.828698	0.026	ER	0.53	1	515	18
	α-phellandrene	108	0.976653	0.41	ER	0.51	0.5	3313	12
	β-myrcene	59	0.223083	0	ARD	0.27	0.5	30	25
	β-phellandrene	46	0.850271	0.082	ARD	0.54	0	34838	35
	linalool	42	0.811313	0.031	ARD	0.08	0	28	23
	α-terpinene	42	0.712572	0.003	ARD	0.08	0	31	27
	1,8-cineole	34	0.839808	0.077	ARD	0.07	0	29	24
	γ-terpinene	34	0.766403	0.019	ARD	0.06	0	26	26
	β-terpinolene	33	0.509169	0	ARD	0.03	0	23	23
	(Z)-linalool oxide (furanoid)	19	0.759553	0.028	ARD	0	0	16	15
	o-cymene	19	1.0463	0.633	ARD	0.02	0	19	19
	sabinene	18	0.817703	0.077	ARD	0.01	0	17	17
	3-menthene	17	0.931571	0.284	ARD	0.02	0	16	16
	NI mono 8	17	1.03749	0.588	ARD	0.01	0	16	14
	β-ocimene	17	0.844127	0.115	ARD	0.02	0	16	13
	NI mono 1	15	0.977304	0.41	ARD	0	0	15	15
	α-terpinolene	13	1.19641	0.922	ARD	0	0	13	13
	rosefuran oxide	12	0.969847	0.389	ARD	0	0	12	12
	NI mono 22	11	0.886264	0.215	ARD	0	0	11	9
	perilene	10	0.767071	0.085	ARD	0	0	9	9
	NI mono 11	8	0.806719	0.135	ARD	0.01	0	7	6
	(Z)-linalool oxide (pyranoid)	8	0.89756	0.241	ER	0	0	6	6
	(E)-linalool oxide (pyranoid)	8	0.29663	0.003	ARD	0	0	8	7
	terpinen-4-ol	8	0.675229	0.054	ARD	0	0	6	8
	p-cymenene	7	0.713192	0.092	ARD	0	0	6	7
	6-methyl-5-hepten-2-one	7	1.30718	0.973	ARD	0	0	7	6
	(Z)-β-ocimene	7	1.09516	0.645	ARD	0	0	7	7
	borneol	6	1.09312	0.639	ARD	0.01	0	6	5
	NI mono 6	6	0.792088	0.149	ARD	0.01	0	6	6
	(E)-β-ocimene	6	0.579178	0.044	ARD	0	0	5	6
	mentha-1,7,8-diene	6	0.857003	0.206	ARD	0	0	6	6
	NI mono 7	5	0.823448	0.196	ARD	0	0	5	5
	NI mono 26	5	1.14636	0.706	ARD	0	0	5	5
	cis-sabinene hydrate	5	0.686189	0.108	ARD	0	0	5	5
	NI mono 3	4	1.17335	0.701	ARD	0.01	0	4	4
	NI mono 19	4	1.04474	0.508	ARD	0	0	4	4
	camphor	4	1.24361	0.822	ARD	0	0	4	4
	1,4-cineole	3	1.59898	0.955	ARD	0	0	3	3
	NI mono 25	3	0.985598	0.422	ARD	0.01	0	3	3
	(E)-linalool oxide (furanoid)	3	1.42857	0.907	ARD	0	0	3	3
	δ-2-carene	3	1.13488	0.625	ARD	0	0	3	3
	NI mono 2	2	2.13785	0.981	ARD	0	0	2	2
	p-cymen-8-ol	2	1.44623	0.773	ARD	0	0	2	2
	dehydroxy-linalool oxide	2	1.19419	0.583	ARD	0	0	2	2
	mentha-2,8-diene	2	0.313413	0.135	ARD	0	0	2	2
	trans-sabinene hydrate	2	1.79356	0.926	ARD	0	0	2	2
	(E,Z)-2,6-alloocimene	2	0.147292	0.102	ARD	0	0	2	2
	α-terpineol	2	1.09084	0.536	ARD	0	0	2	1
	1-terpineol	1	-	-	-	-	0	-	-
	6-camphenol	1	-	-	-	-	0	-	-
	alloocimene	1	-	-	-	-	0	-	-
	NI mono 4	1	-	-	-	-	0	-	-
	NI mono 5	1	-	-	-	-	0	-	-
	NI mono 9	1	-	-	-	-	0	-	-
	NI mono 10	1	-	-	-	-	0	-	-
	NI mono 12	1	-	-	-	-	0	-	-
	NI mono 13	1	-	-	-	-	0	-	-
	NI mono 14	1	-	-	-	-	0	-	-
	NI mono 15	1	-	-	-	-	0	-	-
	NI mono 16	1	-	-	-	-	0	-	-
	NI mono 17	1	-	-	-	-	0	-	-
	NI mono 18	1	-	-	-	-	0	-	-
	NI mono 20	1	-	-	-	-	0	-	-
	NI mono 21	1	-	-	-	-	0	-	-
	NI mono 23	1	-	-	-	-	0	-	-
	NI mono 24	1	-	-	-	-	0	-	-
	NI mono 27	1	-	-	-	-	0	-	-
	NI mono 28	1	-	-	-	-	0	-	-
	m-cymen-8-ol	1	-	-	-	-	0	-	-
	limonene oxide	1	-	-	-	-	0	-	-
	NI mono 29	1	-	-	-	-	0	-	-
	cis-p-menth-2-en-1-ol	1	-	-	-	-	0	-	-
	trans-p-menth-2-en-1-ol	1	-	-	-	-	0	-	-
	mentha-2,8-dienol	1	-	-	-	-	0	-	-
	p-mentha-1,3,8-triene	1	-	-	-	-	0	-	-
	menthone	1	-	-	-	-	0	-	-
	NI mono 30	1	-	-	-	-	0	-	-
	pinocarvone	1	-	-	-	-	0	-	-
	2,4-thujadiene	1	-	-	-	-	0	-	-
	trans-pinocarveol	1	-	-	-	-	0	-	-
	α-thujone	1	-	-	-	-	0	-	-
	δ-terpineol	1	-	-	-	-	0	-	-
