# Supplementary material for: Evolutionary patterns of volatile terpene emissions across 202 tropical tree species
Source: Ecol Evol. 2016 Mar 22;6(9):2854–64. doi: 10.1002/ece3.1810 (PMC4803801; doi:10.1002/ece3.1810)
Supplement: Supplementary file 2 — Table S2. Coevolution of the 15 monoterpenes found in more than 20 species. The lower part of the matrix gives the LR (likelihood ratio) and the upper part of the matrix gives the P‐value of the test. [file ECE3-6-2854-s002.xlsx]

## Sheet: Feuil1
	1,8-cineole	3-carene	α-phellandrene	α-pinene	α-terpinene	α-thujene	β-myrcene	β-phellandrene	β-pinene	β-terpinolene	camphene	γ-terpinene	limonene	linalool	p-cymene
1,8-cineole	-	0.762555	0.553566	0.981839	0.159442	0.906449	0.035265	0.402342	0.497284	0.259263	0.531364	0.931852	0.794049	0.872143	0.925943
3-carene	1.85419	-	0.272234	0.63354	<0.001	<0.001	0.00920572	0.541978	<0.001	<0.001	<0.001	<0.001	<0.001	0.16786	<0.001
α-phellandrene	3.0255	5.15016	-	0.82039	0.0177365	0.883396	<0.001	<0.001	0.131409	<0.001	0.704978	0.0143851	0.0620776	0.199565	<0.001
α-pinene	0.407726	2.56217	1.53519	-	0.978725	0.769457	0.270483	0.562027	0.98458	0.983379	0.490876	0.981821	0.998751	0.532557	0.980546
α-terpinene	6.58615	15.4702	11.9487	0.443926	-	<0.001	<0.001	<0.001	<0.001	<0.001	0.0083994	<0.001	0.310152	0.958621	0.039193
α-thujene	1.02195	31.9436	1.16765	1.81653	40.9674	-	0.0203538	0.113626	<0.001	0.0166026	<0.001	<0.001	0.201051	0.0105976	0.12262
β-myrcene	10.327	13.467	19.6773	5.16807	36.0161	11.6267	-	0.0879522	<0.001	<0.001	0.0444247	<0.001	0.449749	0.866736	<0.001
β-phellandrene	4.02716	3.09547	25.7057	2.97495	20.6329	7.45688	8.10087	-	0.56616	<0.001	0.806624	<0.001	0.256689	0.16307	0.106762
β-pinene	3.37406	25.4314	7.08608	0.37361	17.952	27.8148	20.2452	2.9504	-	0.251056	<0.001	0.0591178	<0.001	0.267466	0.0199308
β-terpinolene	5.28523	15.484	16.5724	0.388862	30.4628	12.1029	28.3231	25.5051	5.37371	-	0.0702917	<0.001	0.406412	0.329934	0.0575471
camphene	3.16032	33.7131	2.16753	3.41528	13.6773	45.446	9.77329	1.61206	53.2777	8.65619	-	0.15082	<0.001	0.573555	0.015419
γ-terpinene	0.848344	15.2824	12.4363	0.407946	72.1945	24.2833	26.1364	22.6037	9.08053	42.8601	6.73075	-	0.425764	0.588708	0.0457672
limonene	1.68164	23.4921	8.96116	0.101682	4.78432	5.97462	3.68885	5.31272	17.8929	3.997	19.3909	3.85658	-	0.690515	<0.001
linalool	1.23596	6.45169	5.99442	3.15299	0.639098	13.1431	1.26827	6.52744	5.19916	4.60799	2.90672	2.81813	2.24656	-	0.568364
p-cymene	0.890334	15.6284	22.1933	0.423054	10.0744	7.26311	15.7495	7.61457	11.676	9.14621	12.275	9.70152	35.2017	2.93735	-
