# Supplementary material for: Evolutionary patterns of volatile terpene emissions across 202 tropical tree species
Source: Ecol Evol. 2016 Mar 22;6(9):2854–64. doi: 10.1002/ece3.1810 (PMC4803801; doi:10.1002/ece3.1810)
Supplement: Supplementary file 3 — Table S3. Coevolution of the 55 sesquiterpenes found in more than 20 species. The lower part of the matrix gives the LR (likelihood ratio) and the upper part of the matrix gives the P‐value of the test. [file ECE3-6-2854-s003.xlsx]

## Sheet: Feuil1
	african-2,6-ene	alloaromadendrene	α-cedrene	α-copaene	α-cubebene	α-gurjunene	α-humulene	α-ylangene	aromadendrene	β-barbatene	β-bazzanene	β-bourbonene	β-calacorene	β-elemene	β-humulene	bicyclo-elemene	bicyclo-germacrene	calarene	caryophyllene oxide	cyperene	δ-cadinene	δ-elemene	(E)-caryophyllene	eremophyladiene	γ-cadinene	γ-elemene	γ-muurolene	germacrene B	germacrene D	isocarryophyllene	isoledene	rotundene	NI sesqui 14	NI sesqui 21	NI sesqui 23	NI sesqui 24	NI sesqui 26	NI sesqui 28	NI sesqui 34	NI sesqui 35	NI sesqui 43	sesquiphellandrene	sesquithujene	NI sesqui 74	NI sesqui 90	NI sesqui 108	NI sesqui 113	NI sesqui 119	trans-calamenene
african-2,6-ene	-	<0.01	<0.01	<0.01	<0.01	0.100707	<0.01	<0.01	0.0154736	0.170284	0.117975	<0.01	<0.01	0.178058	<0.01	<0.01	0.0320242	<0.01	<0.01	0.00520817	<0.01	0.010271	<0.01	<0.01	<0.01	<0.01	<0.01	<0.01	<0.01	0.80354	0.908998	<0.01	0.351051	<0.01	<0.01	0.497568	0.794363	<0.01	<0.01	0.851122	0.735518	0.0188245	0.421193	<0.01	<0.01	<0.01	0.425723	0.192139	<0.01
alloaromadendrene	32.1551	-	<0.01	<0.01	<0.01	<0.01	<0.01	<0.01	<0.01	0.0533933	0.0680991	0.0914147	<0.01	0.193006	<0.01	<0.01	<0.01	<0.01	<0.01	<0.01	<0.01	<0.01	<0.01	<0.01	<0.01	<0.01	<0.01	<0.01	<0.01	0.526921	0.96773	0.0114235	0.901134	<0.01	<0.01	0.765527	0.35124	<0.01	<0.01	0.882852	0.0694232	<0.01	0.0878571	0.0647933	<0.01	<0.01	<0.01	0.507694	<0.01
α-cedrene	19.0788	15.3378	-	0.336522	0.0394626	0.640151	0.00504373	0.124808	0.0059907	0.502424	0.231043	0.636904	<0.01	1	0.316812	0.308119	0.61948	<0.01	0.0182756	0.883314	0.023725	0.238217	0.250264	0.0994732	0.00932119	0.157105	0.0937469	0.0892082	0.0592615	0.564116	0.537284	0.90354	0.830305	0.0341735	<0.01	0.517994	0.274873	<0.01	0.0267949	0.577987	0.151321	0.272372	0.335612	0.666921	<0.01	0.274466	0.583917	0.097118	0.0121248
α-copaene	19.1333	31.1634	4.55118	-	<0.01	<0.01	<0.01	<0.01	<0.01	0.760503	0.120192	0.0181136	0.0366488	0.0735259	0.0507632	0.00746707	0.00555835	0.0227268	<0.01	<0.01	<0.01	<0.01	<0.01	<0.01	<0.01	<0.01	<0.01	<0.01	<0.01	0.28497	0.353707	<0.01	0.01439	<0.01	<0.01	0.471494	0.0289766	<0.01	<0.01	0.330718	0.0376599	0.0749721	<0.01	<0.01	0.010619	<0.01	0.016275	0.332578	<0.01
α-cubebene	32.6091	52.9581	10.058	79.1808	-	<0.01	<0.01	<0.01	<0.01	0.137255	0.586943	0.0302629	0.00754726	0.536891	<0.01	<0.01	0.162009	<0.01	<0.01	<0.01	<0.01	<0.01	<0.01	<0.01	<0.01	<0.01	<0.01	<0.01	<0.01	0.774595	0.478919	<0.01	0.317169	<0.01	<0.01	0.957279	0.265474	<0.01	<0.01	0.753966	0.0191708	0.0587792	<0.01	0.0567493	<0.01	<0.01	0.0641125	0.85233	<0.01
α-gurjunene	7.76172	32.0929	2.52508	18.4797	19.0606	-	<0.01	0.0343458	0.00906028	0.687634	0.555301	0.570465	0.0250627	0.969469	0.103786	0.0185668	0.00550863	0.168419	0.073114	0.258455	<0.01	<0.01	<0.01	<0.01	<0.01	0.0610695	<0.01	0.00605414	<0.01	0.202293	<0.01	0.834486	0.573052	0.0177537	0.0101008	0.953077	<0.01	0.128943	<0.01	0.395548	0.276147	0.115203	0.0980126	0.0776908	0.00667896	<0.01	0.643127	0.703508	0.0070522
α-humulene	29.2434	58.7297	14.8405	49.4858	81.101	16.7404	-	<0.01	<0.01	0.0127177	0.0207873	0.0379966	<0.01	0.0164037	<0.01	<0.01	0.0158925	<0.01	<0.01	<0.01	<0.01	<0.01	<0.01	<0.01	<0.01	<0.01	<0.01	<0.01	<0.01	0.774758	0.742241	<0.01	0.35295	<0.01	<0.01	0.670904	0.361874	<0.01	<0.01	0.235748	0.0457793	<0.01	<0.01	<0.01	<0.01	<0.01	0.0142686	0.392451	<0.01
α-ylangene	26.898	58.5455	7.21796	60.7904	73.5231	10.39	72.2018	-	<0.01	0.550669	0.0309928	0.0993149	<0.01	0.773447	<0.01	<0.01	0.0768224	<0.01	<0.01	<0.01	<0.01	<0.01	<0.01	<0.01	<0.01	<0.01	<0.01	<0.01	<0.01	0.398047	<0.01	0.00604411	0.597224	<0.01	<0.01	0.740895	0.632403	<0.01	<0.01	0.45101	0.022472	0.0972223	<0.01	0.245116	<0.01	<0.01	0.443011	0.0996111	<0.01
aromadendrene	12.2668	40.6377	14.4494	18.0244	24.9669	13.5036	36.4694	33.4387	-	<0.01	<0.01	0.0588671	<0.01	0.376567	0.0207807	<0.01	<0.01	0.0228969	<0.01	<0.01	<0.01	<0.01	<0.01	<0.01	<0.01	<0.01	<0.01	<0.01	<0.01	0.484377	0.807351	0.0181275	0.657401	0.0080822	<0.01	0.525478	0.843247	0.0103113	<0.01	0.831893	0.0809695	0.00975292	0.0101376	0.0911616	0.0361664	<0.01	0.0518783	0.538402	<0.01
β-barbatene	6.4141	9.32849	3.34124	1.86537	6.97425	2.26234	12.7219	3.04292	15.8725	-	<0.01	0.954866	0.483595	0.669163	<0.01	0.631012	0.0280451	0.405951	0.0107948	0.137246	0.0972666	0.31478	0.514369	0.0262438	<0.01	0.506576	0.372862	0.0162086	0.504348	0.989223	0.997074	0.0169852	0.438791	0.0238507	0.436532	0.973257	0.88399	0.786116	0.47659	0.453493	0.633197	0.314637	0.597629	0.179262	0.214158	0.017988	0.742867	0.999528	0.267468
β-bazzanene	7.36148	8.73415	5.60042	7.31408	2.82838	3.0151	11.5773	10.6346	15.3397	71.0064	-	0.601887	0.55468	0.734388	<0.01	0.465025	0.00566493	0.408993	0.180874	0.653138	0.0895541	0.285965	0.161638	0.11253	0.0365976	0.366488	0.537504	0.30963	0.194721	0.468959	0.720763	0.0752513	0.789777	<0.01	0.331192	0.290786	0.198276	0.416831	0.714838	0.911387	0.76528	0.526262	0.680547	0.724679	0.128751	0.11447	0.159862	0.832686	0.126006
β-bourbonene	15.6669	8.00447	2.54327	11.8996	10.6912	2.92493	10.1487	7.79672	9.0909	0.67092	2.74199	-	0.164034	0.0113923	0.49611	0.0156761	0.271782	0.542852	0.0841386	0.328095	<0.01	0.0425192	0.464455	<0.01	0.017574	0.0162511	0.121235	0.0072279	<0.01	0.853917	0.612083	0.138307	0.560735	0.761125	<0.01	0.724829	0.725044	0.873721	0.254724	0.934642	0.128729	0.219218	0.00593221	0.0181065	0.910661	0.0270485	0.00835842	0.997124	0.0303433
β-calacorene	29.9211	21.9617	16.7843	10.2351	13.9223	11.1374	16.4283	20.85	28.2112	3.46255	3.01883	6.51204	-	0.353398	0.0274393	<0.01	0.916116	<0.01	<0.01	<0.01	<0.01	<0.01	0.0246463	<0.01	<0.01	0.433006	<0.01	0.0120725	0.046284	0.516269	0.294778	<0.01	0.494596	<0.01	<0.01	0.300217	0.809081	0.00502113	<0.01	0.64847	0.777698	0.485561	0.0162609	0.0144355	0.0297963	<0.01	0.0521487	0.863401	<0.01
β-elemene	6.29672	6.0834	-0.113314	8.5453	3.12645	0.540218	12.1309	1.79473	4.22378	2.36389	2.00745	12.9763	4.40963	-	0.998393	<0.01	0.088876	0.647002	<0.01	0.691517	<0.01	0.11755	0.596756	0.00766385	0.0244349	0.00669582	0.0487259	0.0330176	<0.01	0.901605	0.472523	0.500164	0.831469	0.539799	0.00559908	0.984426	0.577631	0.519711	0.336709	0.825624	0.436381	<0.01	<0.01	<0.01	0.671339	0.0602858	0.132848	0.935703	0.0662557
β-humulene	21.9606	21.3317	4.72395	9.45103	15.6429	7.68589	25.93	20.2075	11.5781	28.9987	30.6727	3.38159	10.9233	0.115572	-	0.478098	0.37044	<0.01	0.00728294	0.648169	<0.01	0.0128564	0.293955	<0.01	<0.01	<0.01	<0.01	0.00671087	<0.01	0.361241	0.199725	0.532783	<0.01	<0.01	0.00936233	0.262082	0.271519	0.050359	0.118879	0.704017	0.52719	0.795848	0.0115517	0.346426	0.0102638	<0.01	0.975002	0.223155	0.0176828
bicyclo-elemene	23.9025	33.4292	4.80296	13.9467	18.1221	11.8419	18.3781	35.82	37.5868	2.57639	3.58532	12.2366	15.8345	21.5968	3.49855	-	<0.01	<0.01	<0.01	0.115642	<0.01	<0.01	0.154548	<0.01	<0.01	<0.01	<0.01	<0.01	<0.01	0.875807	0.97525	0.0581919	0.90005	<0.01	<0.01	0.937351	0.183489	0.0102796	<0.01	0.996564	0.112578	0.00742123	<0.01	<0.01	0.00749928	<0.01	<0.01	0.968473	<0.01
bicyclo-germacrene	10.5567	18.6811	2.64155	14.6198	6.54448	14.6402	12.2047	8.43692	19.8232	10.8716	14.5766	5.15478	0.957868	8.07481	4.27203	34.8017	-	0.0829962	0.010424	0.9281	<0.01	0.00643722	0.0277908	<0.01	<0.01	<0.01	0.0142793	<0.01	<0.01	0.178832	0.991846	0.997509	0.388209	0.00613407	0.25212	0.729179	0.0812667	0.419335	0.195787	0.34526	0.347883	<0.01	<0.01	0.27527	0.109361	<0.01	0.0253775	0.993709	0.260751
calarene	36.9239	44.4444	18.6285	11.3678	23.8146	6.44297	20.6936	34.6571	11.3503	4.00041	3.97799	3.09016	16.5093	2.4868	16.4002	40.4639	8.24526	-	<0.01	0.0480056	<0.01	<0.01	0.119489	<0.01	<0.01	<0.01	<0.01	<0.01	<0.01	0.877793	0.670282	0.0566873	0.0680639	<0.01	<0.01	0.219486	0.60345	<0.01	<0.01	0.784021	0.31164	0.0132071	0.086989	0.398427	0.0138895	<0.01	0.303875	0.797499	<0.01
caryophyllene oxide	50.4903	48.8244	11.8788	31.7271	39.3826	8.55916	51.4893	29.2377	18.9688	13.1006	6.25533	8.21127	24.5695	17.4735	14.0038	24.4208	13.1811	29.9339	-	0.0353148	<0.01	<0.01	<0.01	<0.01	<0.01	<0.01	<0.01	<0.01	<0.01	0.907365	0.77921	0.131838	0.134854	<0.01	<0.01	0.138573	0.0822983	<0.01	<0.01	0.216383	0.547377	<0.01	0.0440717	<0.01	<0.01	<0.01	0.406255	0.459519	<0.01
cyperene	14.7677	17.151	1.16815	19.0632	32.1603	5.29383	26.5902	17.8532	16.7283	6.97442	2.45263	4.62401	18.0398	2.24107	2.48029	7.41224	0.87514	9.58621	10.3237	-	<0.01	0.15115	<0.01	0.0207047	0.00655901	0.00895665	<0.01	0.0275933	0.0349957	0.170899	0.378546	<0.01	0.806476	0.0404287	0.0425433	0.765848	0.606266	0.808223	<0.01	0.91094	0.655126	0.904747	0.0111447	0.135964	0.0112983	0.0253401	0.646114	0.474871	<0.01
δ-cadinene	38.3127	70.4423	11.2667	64.9708	85.6907	20.5672	85.8397	78.2713	32.054	7.84906	8.05584	20.6543	21.5592	18.9283	15.5994	18.1726	18.7223	27.278	53.7737	17.958	-	<0.01	<0.01	<0.01	<0.01	<0.01	<0.01	<0.01	<0.01	0.168495	0.667452	<0.01	0.228239	<0.01	<0.01	0.802374	0.203117	<0.01	<0.01	0.620109	0.0373894	<0.01	<0.01	<0.01	<0.01	<0.01	0.023583	0.129452	<0.01
δ-elemene	13.2152	43.7219	5.51726	41.7381	49.4891	17.4926	53.5023	49.149	35.444	4.74225	5.01301	9.87882	16.6881	7.37066	12.6968	25.6126	14.2856	27.2806	22.3491	6.72507	41.4485	-	<0.01	<0.01	<0.01	<0.01	<0.01	<0.01	<0.01	0.456843	0.468894	0.444794	0.323115	<0.01	<0.01	0.809622	0.606447	0.0143754	<0.01	0.92603	0.115067	0.0157114	<0.01	0.143045	0.00955927	<0.01	0.0620913	0.553973	<0.01
(E)-caryophyllene	20.2116	28.9841	5.38238	63.174	49.9505	16.2847	66.7894	29.4592	16.8133	3.2658	6.55048	3.58914	11.1769	2.77154	4.93573	6.66732	10.8932	7.32903	31.371	19.523	46.2647	31.9787	-	<0.01	<0.01	<0.01	<0.01	<0.01	<0.01	0.102201	0.915539	<0.01	0.0541108	<0.01	0.0274446	0.978537	0.3491	<0.01	<0.01	0.56084	0.0663794	0.203114	<0.01	0.0240736	0.0123656	<0.01	0.537382	0.950908	<0.01
eremophyladiene	23.2078	73.7221	7.79272	26.3085	41.6015	22.6199	58.3393	48.7158	33.8547	11.0287	7.48144	17.908	20.3054	13.8872	17.8836	40.5002	23.1844	27.0968	30.2544	11.5867	59.5654	44.3996	27.1207	-	<0.01	<0.01	<0.01	<0.01	<0.01	0.870715	0.429804	0.0870928	0.978137	<0.01	<0.01	0.977955	0.119589	<0.01	<0.01	0.995141	0.454191	<0.01	0.368696	0.122298	<0.01	<0.01	<0.01	0.656649	<0.01
γ-cadinene	34.446	86.529	13.4383	46.2566	69.3484	18.0476	81.2887	88.4876	43.6369	21.5783	10.2384	11.9702	26.2622	11.1972	24.8966	32.8161	19.9664	38.9135	37.1685	14.2428	125.793	52.6905	36.3003	89.1937	-	<0.01	<0.01	<0.01	<0.01	0.723815	0.567788	<0.01	0.851276	<0.01	<0.01	0.49919	0.176991	<0.01	<0.01	0.987379	<0.01	<0.01	<0.01	0.0411761	<0.01	<0.01	0.053356	0.0673893	<0.01
γ-elemene	18.4215	33.8187	6.62462	23.5697	31.5388	9.0012	32.7763	32.5204	21.7718	3.3149	4.30349	12.1527	3.80523	14.1957	18.1432	28.4589	22.0453	29.9671	30.5545	13.53	39.9177	43.3265	24.1741	38.4854	41.2544	-	<0.01	<0.01	<0.01	0.0112464	0.926618	0.0138111	0.922877	<0.01	<0.01	0.274374	0.0378865	<0.01	<0.01	0.999883	0.0563402	<0.01	<0.01	<0.01	<0.01	<0.01	<0.01	0.886806	<0.01
γ-muurolene	20.893	72.8956	7.94144	42.7483	67.6903	21.6439	87.0014	64.9648	46.979	4.25289	3.12271	7.29209	25.7634	9.5502	19.2617	32.9236	12.4535	23.1364	38.9433	18.8287	89.1883	52.8803	38.1794	59.4674	90.9788	42.1599	-	<0.01	<0.01	0.590495	0.94741	0.0202336	0.718189	<0.01	<0.01	0.890633	0.422696	<0.01	<0.01	0.998714	0.0213123	<0.01	0.0178859	0.154107	<0.01	<0.01	0.0230572	0.822672	<0.01
germacrene B	26.0554	62.3237	8.0655	27.8213	39.4734	14.4254	42.4328	42.7285	29.3476	12.1588	4.78909	14.0211	12.8423	10.484	14.1906	29.2137	17.3274	24.3064	39.3703	10.9101	55.2352	45.8389	27.0469	54.2315	63.383	83.8313	55.8101	-	<0.01	0.37391	0.881366	0.189183	0.800632	<0.01	<0.01	0.0377985	0.309251	0.155966	<0.01	0.324537	<0.01	<0.01	<0.01	0.0204922	<0.01	<0.01	0.0202082	0.740197	<0.01
germacrene D	22.3866	48.4248	9.07461	46.507	57.7957	17.7401	71.1075	54.4043	25.6448	3.32902	6.05988	19.1062	9.67442	21.8142	20.6539	28.9091	37.9114	21.9878	43.1413	10.3453	85.9899	58.1439	39.8175	52.2833	73.0818	47.3443	57.5795	64.0678	-	0.846325	0.129953	<0.01	0.0155274	<0.01	<0.01	0.265761	0.469347	<0.01	<0.01	0.0591664	0.0190796	<0.01	<0.01	<0.01	<0.01	<0.01	<0.01	0.0424331	<0.01
isocarryophyllene	1.62917	3.18769	2.96253	5.02276	1.78845	5.95819	1.78756	4.05925	3.45746	0.309048	3.55903	1.34371	3.2539	1.05332	4.34567	1.21388	6.28528	1.20186	1.01597	6.40464	6.4418	3.64047	7.72466	1.24453	2.06495	13.006	2.80775	4.24463	1.38773	-	0.974062	0.46261	0.11792	0.985955	0.124599	0.0147355	0.381189	0.999089	0.315678	0.13413	0.916636	0.600523	0.713574	0.852729	0.446309	0.116825	0.503539	<0.01	0.864912
isoledene	1.00526	0.556908	3.12405	4.40709	3.49316	19.0872	1.96476	20.2635	1.60801	0.157048	2.08155	2.68363	4.92788	3.53535	5.99228	0.481784	0.266952	2.35771	1.76319	4.20832	2.37333	3.55947	0.96175	3.82786	2.94076	0.885598	0.73133	1.18009	7.11464	0.494212	-	0.933183	0.172678	0.234446	0.677872	0.867776	0.0288418	0.565628	0.82419	0.994157	0.974835	0.856016	0.652843	0.293408	0.970241	0.301511	0.809901	0.930576	0.98956
rotundene	18.0728	12.97	1.04085	15.8394	26.1216	1.45554	32.7929	14.4292	11.8978	12.0497	8.48802	6.95459	24.773	3.35565	3.1516	9.11904	0.144602	9.18289	7.07771	70.3584	26.542	3.72297	15.0471	8.12535	17.6638	12.5308	11.6406	6.13652	17.8125	3.60153	0.83872	-	0.491758	<0.01	0.112257	0.928229	0.0593069	0.73182	0.201878	0.579688	0.454798	0.381037	0.00736623	<0.01	<0.01	0.0113097	0.911941	0.821725	<0.01
NI sesqui 14	4.42898	1.05635	1.47928	12.4355	4.72074	2.90968	4.41331	2.76883	2.42896	3.76466	1.70518	2.98264	3.39131	1.47268	18.0582	1.0633	4.13374	8.73542	7.01964	1.61288	5.63353	4.66777	9.29605	0.4505	1.35907	0.911696	2.09556	1.64528	12.2587	7.36267	6.37744	3.40959	-	0.487126	0.553667	0.0293636	0.16406	0.182538	0.824178	0.0118571	0.160249	0.966258	0.104611	0.884083	0.0111767	0.963177	0.0958689	0.755772	0.651896
NI sesqui 21	33.0174	41.0949	10.402	28.8525	55.7398	11.9465	52.4938	43.3704	13.7655	11.2542	17.7826	1.86198	22.7797	3.10872	16.3071	22.7265	14.3955	24.8021	25.0398	9.99994	46.5463	30.5565	28.8278	32.7301	33.271	37.9756	32.8863	40.1338	52.9719	0.355512	5.56069	16.9249	3.43957	-	<0.01	0.826769	0.16949	<0.01	<0.01	0.504255	0.61195	0.0188685	0.00538541	0.014694	<0.01	<0.01	0.387104	0.70568	<0.01
NI sesqui 23	33.3158	50.9744	16.199	19.3565	28.6786	13.2536	33.4589	35.143	31.761	3.78046	4.59707	15.6244	25.259	14.6032	13.4282	42.6298	5.36209	34.563	42.3758	9.87746	31.3321	23.7513	10.9229	47.0322	42.1437	24.4686	33.7847	34.4145	31.1876	7.22226	2.31592	7.48762	3.0249	32.231	-	0.560585	0.124035	0.00503855	<0.01	0.982824	<0.01	0.0805236	0.0744856	0.0560645	<0.01	<0.01	0.0171815	0.789013	<0.01
NI sesqui 24	3.37224	1.83798	3.24312	3.54218	0.650592	0.685726	2.35428	1.97207	3.19661	0.502498	4.96617	2.05943	4.8764	0.375592	5.2554	0.80816	2.03577	5.73925	6.94966	1.83623	1.63563	1.59538	0.446036	0.45253	3.36186	5.1284	1.12283	10.1612	5.21686	12.3804	1.26208	0.874224	10.7628	1.49928	2.98353	-	0.702273	0.623541	0.838935	<0.01	0.369895	0.457832	0.915514	0.423701	0.28799	0.305585	0.998944	0.130936	0.843239
NI sesqui 26	1.67991	4.42743	5.12335	10.7942	5.21985	20.6267	4.34055	2.56856	1.40545	1.16399	6.0117	2.05826	1.59839	2.88277	5.15746	6.21742	8.29756	2.73301	8.26624	2.71687	5.94733	2.71583	4.44516	7.3269	6.31255	10.1556	3.87852	4.79257	3.55645	4.18778	10.8053	9.07274	6.51162	6.42636	7.23384	2.18229	-	0.937481	0.772737	0.712589	0.0462563	0.194569	0.260048	0.390929	0.165005	0.526096	0.164251	0.92489	0.586858
NI sesqui 28	26.4366	23.9631	32.9685	18.1413	19.949	7.13463	35.0508	25.77	13.2061	1.7253	3.9208	1.22647	14.8507	3.23241	9.4704	13.2132	3.90269	18.1013	31.8863	1.60317	36.2532	12.4379	17.127	19.816	25.3973	18.0697	16.157	6.64358	18.7444	0.086618	2.95355	2.02142	6.23115	14.9789	14.8428	2.61855	0.807194	-	0.0268966	0.961007	0.89282	0.0847752	0.590021	0.067492	<0.01	<0.01	0.0990103	0.381736	<0.01
NI sesqui 34	30.685	45.76	10.9795	29.2956	39.7125	15.8958	40.2846	50.3524	22.7194	3.50848	2.1138	5.33386	17.0135	4.54958	7.34206	22.3222	6.04535	22.5653	30.3288	18.3801	48.3234	31.318	19.7464	31.1131	42.4447	35.7484	53.5331	34.8699	25.6201	4.73415	1.51382	5.96367	1.51389	38.5331	17.8484	1.43017	1.79861	10.9706	-	0.40201	0.0211671	0.0233223	0.256923	0.417865	<0.01	<0.01	0.250354	0.901256	<0.01
NI sesqui 35	1.35997	1.17099	2.88068	4.60118	1.90097	4.07804	5.54563	3.68021	1.47028	3.66325	0.98948	0.828094	2.47861	1.50574	2.17277	0.170564	4.4772	1.73681	5.77761	0.992444	2.63799	0.889726	2.98201	0.203954	0.335924	0.030716	0.103184	4.65522	9.07853	7.03346	0.224404	2.87072	12.8839	3.32961	0.395742	32.6038	2.12604	0.61831	4.02964	-	0.575833	0.877914	0.304401	0.025152	0.859745	0.75986	0.967564	0.78757	0.176381
NI sesqui 43	2.00131	8.68679	6.72214	10.17	11.767	5.11049	9.70088	11.3943	8.30665	2.56409	1.83932	7.13886	1.77147	3.78152	3.18603	7.48038	4.45528	4.77074	3.06277	2.44158	10.1872	7.4249	8.79698	3.6585	15.2264	9.19784	11.5188	15.4096	11.7781	0.954358	0.486154	3.65436	6.57299	2.68438	19.2035	4.27636	9.67587	1.10913	11.5349	2.89333	-	0.480764	0.0121983	0.552142	0.503113	0.375786	<0.01	0.795934	0.25059
sesquiphellandrene	11.8096	20.3715	5.14875	8.4972	9.09455	7.42189	17.8092	7.8502	13.3343	4.74355	3.19177	5.74254	3.44974	22.5299	1.67172	13.9608	20.4178	12.6345	24.7412	1.03303	28.5703	12.2313	5.94737	28.3514	32.503	20.7587	18.2606	23.3931	34.9973	2.74984	1.33146	4.18895	0.570748	11.8042	8.32035	3.63377	6.06196	8.19252	11.307	1.20112	3.48106	-	0.00531954	<0.01	0.111753	<0.01	0.0444663	0.993895	<0.01
sesquithujene	3.88931	8.10357	4.55898	36.7883	19.1694	7.82988	15.4487	24.2691	13.2453	2.7665	2.30122	14.4717	12.1513	27.8575	12.9442	17.8142	23.7003	8.12833	9.79251	13.027	46.1484	26.8992	15.2275	4.28588	26.5287	15.6451	11.9292	18.3881	31.3074	2.12068	2.45427	13.9778	7.66594	14.6916	8.51328	0.96192	5.27689	2.8105	5.3102	4.83732	12.8184	14.7196	-	<0.01	0.567824	0.0404687	0.148566	0.250178	0.0177697
NI sesqui 74	15.5953	8.8563	2.37626	17.7787	9.18022	8.4091	17.4461	5.43931	8.0114	6.27895	2.06025	11.9005	12.4282	42.8194	4.46744	15.2276	5.11935	4.0564	16.7408	6.99857	27.7341	6.86774	11.2323	7.26983	9.95596	16.0932	6.67476	11.6109	15.0779	1.35063	4.94097	21.1033	1.16342	12.387	9.20978	3.87132	4.113	8.75616	3.91331	11.129	3.03406	20.6123	33.8513	-	0.146068	0.103471	0.533648	0.957527	<0.01
NI sesqui 90	35.516	31.041	18.0463	13.1384	23.6663	14.2015	26.247	17.1977	10.2667	5.80543	7.13843	0.994288	10.7281	2.35188	13.2168	13.9369	7.55378	12.5177	31.4364	12.9954	16.517	13.3804	12.7869	15.9693	17.4487	24.4841	19.7159	21.6301	16.8288	3.71251	0.532694	14.9226	13.0204	46.1063	20.1119	4.99326	6.49659	28.959	23.908	1.3096	3.33686	7.49902	2.94054	6.81369	-	<0.01	0.316219	0.119688	0.0190208
NI sesqui 108	27.7994	66.1171	5.12748	29.5837	46.5617	24.1061	57.2245	62.0072	41.4249	11.9159	7.43809	10.9573	25.6195	9.03276	14.8994	42.1896	18.9355	26.9119	53.0494	11.1114	61.6169	48.1761	30.1232	54.1875	58.276	49.582	71.8502	50.0291	46.6027	7.38638	4.86426	12.9931	0.598976	50.2157	38.3102	4.82634	3.19279	15.2361	54.9079	1.86888	4.2299	19.3412	9.99756	7.69355	36.0554	-	0.149926	0.763466	<0.01
NI sesqui 113	3.85687	28.5076	2.84601	12.1493	8.88219	2.50843	12.4552	3.73531	9.39835	1.96135	6.5793	13.6885	9.38574	7.05813	0.484398	15.741	11.1079	4.8422	3.99816	2.49175	11.2808	8.96062	3.12345	15.9737	9.33018	16.1992	11.3339	11.6436	21.5068	3.33415	1.59383	0.985806	7.88536	4.1422	12.0229	0.09333	6.50857	7.80444	5.38138	0.558482	25.563	9.77104	6.76978	3.1463	4.72928	6.74617	-	0.971703	0.187837
NI sesqui 119	6.09537	3.30782	7.85289	4.58508	1.35295	2.17555	4.10144	7.78924	3.11723	0.062118	1.46577	0.15567	1.28804	0.820322	5.6945	0.549822	0.233188	1.6626	3.62236	3.51982	7.12452	3.02307	0.703404	2.43313	8.7599	1.14662	1.52237	1.97587	9.88369	18.3425	0.857512	1.52769	1.89114	2.1637	1.70938	7.09531	0.897704	4.18354	1.05557	1.71732	1.67125	0.229578	5.38331	0.64848	7.32479	1.84922	0.518222	-	0.497102
trans-calamenene	21.781	53.6733	12.8323	31.9774	36.5938	14.0774	41.8642	43.2138	20.1754	5.19914	7.19357	10.6849	29.1676	8.80155	11.9558	24.2864	5.26945	31.5782	31.0717	17.9734	65.6156	16.703	17.2434	33.7219	50.4689	25.8373	35.7996	30.5022	27.5438	1.27909	0.30392	17.186	2.45954	27.8835	34.2665	1.4055	2.82888	33.2891	44.0521	6.32164	5.3788	15.2457	11.9444	22.3832	11.7854	26.9447	6.15544	3.37523	-
viridiflorene	1.02638	4.31494	5.94269	2.07805	1.79629	6.00468	1.99317	7.32867	25.3385	18.0763	17.4009	0.593414	3.24775	0.131468	7.92177	23.7899	28.4084	10.8821	2.43426	2.28199	3.26888	4.43954	6.43898	4.11812	4.18341	9.47324	1.84981	1.88018	1.22871	1.53313	0.849852	1.19648	1.20112	5.96467	13.077	8.81938	3.79494	7.54276	2.84283	2.72807	0.887462	4.90383	3.81104	10.1909	2.72977	2.96515	0.951964	0.142062	4.16616
(Z)-β-farnesene	10.0072	12.3554	17.8473	7.57436	13.6472	8.35591	20.6866	15.2548	13.345	11.3796	4.80668	12.0429	19.5171	5.75533	4.60404	9.36199	1.86875	23.0046	23.4984	5.17977	13.9917	17.0451	10.8344	21.9306	11.4424	11.6806	7.52851	5.55582	13.2732	4.93694	1.30105	1.37152	2.02546	8.93613	29.3702	3.06116	6.8978	19.5362	20.904	5.3143	3.56865	8.14018	4.95525	12.4536	9.4117	13.4273	3.87602	1.05371	26.1355
1-epi-α-pinguisene	5.00044	2.74828	7.10665	6.66205	0.336764	3.04829	3.61822	2.35444	4.00827	1.79516	2.45881	5.23427	2.80053	3.70751	7.98244	1.86583	1.05471	1.75868	3.02939	6.37502	11.0321	1.05692	7.12313	1.68002	4.35651	1.12546	4.07823	3.06895	5.47066	40.2728	4.4798	3.20219	1.25641	5.37363	2.23911	9.0962	3.12312	3.25047	1.41448	1.21236	3.52607	2.10409	3.40948	3.89555	6.07973	2.46789	5.33045	54.1952	1.4516
7-epi-α-cedrene	26.5168	16.4433	30.6809	7.64367	13.6119	4.44317	21.883	12.2047	24.8347	3.83461	5.41822	5.34707	15.6061	2.37809	8.95802	11.8017	13.709	20.1059	15.7518	6.52355	16.0156	13.3566	10.0303	21.2648	12.4448	11.0715	9.09455	12.5757	11.2214	2.63334	0.990736	5.21792	3.6913	11.1715	20.5524	6.5239	2.81645	28.8078	14.726	1.0107	1.86714	3.60477	2.24518	10.921	9.32235	20.1342	12.9243	6.0463	12.3169
7-epi-sesquithujene	16.5782	10.3184	13.8212	7.13663	11.4273	6.07005	20.0034	12.3041	20.57	8.68418	3.46512	6.33859	19.5782	0.20149	4.69971	12.5699	2.61783	20.2641	17.6394	0.619764	12.0017	13.04	5.50428	28.5334	14.5277	18.7461	9.20005	8.77516	15.9553	3.20836	0.145274	1.55823	6.07182	7.0061	17.8115	2.7635	2.05369	26.4047	5.68208	0.217388	1.15041	8.72725	2.43126	4.74746	7.49076	16.0227	10.1579	6.87767	9.44963
(Z)-α-bisabolene	10.0453	12.7473	10.6617	6.52846	5.49972	4.69214	12.5103	17.4047	26.0298	2.12542	0.933658	4.68142	5.64555	4.60204	0.731388	3.30555	0.504464	12.7072	17.838	2.80546	15.2501	2.53435	3.40767	6.79314	8.40109	3.09364	7.08368	1.44554	6.6354	3.5401	1.29841	0.442026	0.282498	2.23959	10.6179	1.52926	3.21935	26.3328	8.62356	3.47122	3.31013	5.97743	5.84461	10.9394	6.42886	7.46112	3.89546	0.595182	21.7822
[truncated: 6 more columns]
